# Supplementary material for: Alterations in plasma proteome during acute COVID-19 and recovery
Source: Mol Med. 2024 Aug 25;30:131. doi: 10.1186/s10020-024-00898-5 (PMC11346252; doi:10.1186/s10020-024-00898-5)
Supplement: Supplementary file 1 — Supplementary Material 1 [file 10020_2024_898_MOESM1_ESM.xlsx]

## Sheet: CRACoV-HHS_Full_candidates
Comparison (group1/group2)	Group	Qvalue	Genes	ProteinDescriptions	% Change	Ratio	Condition Numerator	Condition Denominator
D180 / D1	P04080	0.0164739	CSTB	Cystatin-B	2075.6	21.756	D180	D1
D180 / D1	P20929	0.00361662	NEB	Nebulin	206.252	3.06252	D180	D1
D180 / D1	P02654	6.60065e-30	APOC1	Apolipoprotein C-I	174.691	2.74691	D180	D1
D180 / D1	P05154	5.09769e-75	SERPINA5	Plasma serine protease inhibitor	160.148	2.60148	D180	D1
D180 / D1	P06727	8.92401e-118	APOA4	Apolipoprotein A-IV	159.356	2.59356	D180	D1
D180 / D1	P49747	3.58234e-44	COMP	Cartilage oligomeric matrix protein	159.226	2.59226	D180	D1
D180 / D1	P04196	3.87793e-93	HRG	Histidine-rich glycoprotein	149.715	2.49715	D180	D1
D180 / D1	Q9NQ79	2.80366e-147	CRTAC1	Cartilage acidic protein 1	134.81	2.3481	D180	D1
D180 / D1	Q15465	3.93975e-36	SHH	Sonic hedgehog protein	129.583	2.29583	D180	D1
D180 / D1	Q6UXB8	5.02038e-82	PI16	Peptidase inhibitor 16	124.638	2.24638	D180	D1
D180 / D1	P43652	3.72412e-126	AFM	Afamin	122.049	2.22049	D180	D1
D180 / D1	P02766	8.71596e-23	TTR	Transthyretin	119.43	2.1943	D180	D1
D180 / D1	P11597	7.5971e-38	CETP	Cholesteryl ester transfer protein	114.228	2.14228	D180	D1
D180 / D1	P02753	7.81121e-73	RBP4	Retinol-binding protein 4	114.104	2.14104	D180	D1
D180 / D1	Q96QR1	1.49378e-31	SCGB3A1	Secretoglobin family 3A member 1	107.187	2.07187	D180	D1
D180 / D1	P58335	4.82262e-26	ANTXR2	Anthrax toxin receptor 2	107.002	2.07002	D180	D1
D180 / D1	P51884	1.09596e-91	LUM	Lumican	105.06	2.0506	D180	D1
D180 / D1	P29622	6.38833e-69	SERPINA4	Kallistatin	104.897	2.04897	D180	D1
D180 / D1	P25774	7.45542e-16	CTSS	Cathepsin S	99.9466	1.99947	D180	D1
D180 / D1	P02751	1.15989e-20	FN1	Fibronectin	98.794	1.98794	D180	D1
D180 / D1	P02652	7.47669e-80	APOA2	Apolipoprotein A-II	96.3651	1.96365	D180	D1
D180 / D1	Q96S96	6.21545e-45	PEBP4	Phosphatidylethanolamine-binding protein 4	94.4409	1.94441	D180	D1
D180 / D1	P11279	1.67509e-10	LAMP1	Lysosome-associated membrane glycoprotein 1	93.2642	1.93264	D180	D1
D180 / D1	Q14623	1.57215e-40	IHH	Indian hedgehog protein	83.5954	1.83595	D180	D1
D180 / D1	P02655	2.92772e-72	APOC2	Apolipoprotein C-II	83.4017	1.83402	D180	D1
D180 / D1	P02656	2.9021e-73	APOC3	Apolipoprotein C-III	82.1107	1.82111	D180	D1
D180 / D1	P22105	2.27177e-65	TNXB	Tenascin-X	80.6126	1.80613	D180	D1
D180 / D1	Q14126	0.000346996	DSG2	Desmoglein-2	75.1255	1.75125	D180	D1
D180 / D1	P54802	4.03864e-25	NAGLU	Alpha-N-acetylglucosaminidase	73.9646	1.73965	D180	D1
D180 / D1	Q04756	8.5903e-49	HGFAC	Hepatocyte growth factor activator	72.8459	1.72846	D180	D1
D180 / D1	O75144	1.7634e-35	ICOSLG	ICOS ligand	71.6596	1.7166	D180	D1
D180 / D1	P55058	8.77134e-59	PLTP	Phospholipid transfer protein	71.1741	1.71174	D180	D1
D180 / D1	P19823	7.59941e-43	ITIH2	Inter-alpha-trypsin inhibitor heavy chain H2	71.0863	1.71086	D180	D1
D180 / D1	O75882	1.33719e-57	ATRN	Attractin	71.0143	1.71014	D180	D1
D180 / D1	Q96PD5	1.96074e-34	PGLYRP2	N-acetylmuramoyl-L-alanine amidase	70.971	1.70971	D180	D1
D180 / D1	P02765	4.03467e-39	AHSG	Alpha-2-HS-glycoprotein	68.6144	1.68614	D180	D1
D180 / D1	P17936	1.06803e-57	IGFBP3	Insulin-like growth factor-binding protein 3	68.335	1.68335	D180	D1
D180 / D1	P05452	2.15297e-51	CLEC3B	Tetranectin	67.9507	1.67951	D180	D1
D180 / D1	P01344	6.42954e-58	IGF2	Insulin-like growth factor II	67.4954	1.67495	D180	D1
D180 / D1	Q9Y5Y7	1.42631e-24	LYVE1	Lymphatic vessel endothelial hyaluronic acid receptor 1	66.1401	1.6614	D180	D1
D180 / D1	P02647	2.48218e-42	APOA1	Apolipoprotein A-I	65.8162	1.65816	D180	D1
D180 / D1	Q15113	2.71007e-36	PCOLCE	Procollagen C-endopeptidase enhancer 1	63.0882	1.63088	D180	D1
D180 / D1	Q9H8L6	4.57965e-25	MMRN2	Multimerin-2	63.0364	1.63036	D180	D1
D180 / D1	P35443	1.98549e-23	THBS4	Thrombospondin-4	62.8353	1.62835	D180	D1
D180 / D1	Q969H8	0.0152647	MYDGF	Myeloid-derived growth factor	62.549	1.62549	D180	D1
D180 / D1	P80108	1.67135e-52	GPLD1	Phosphatidylinositol-glycan-specific phospholipase D	62.369	1.62369	D180	D1
D180 / D1	P14209	9.97419e-31	CD99	CD99 antigen	60.09	1.6009	D180	D1
D180 / D1	P06276	1.89472e-24	BCHE	Cholinesterase	58.9696	1.5897	D180	D1
D180 / D1	P02787	9.00322e-09	TF	Serotransferrin	58.2492	1.58249	D180	D1
D180 / D1	P27169	1.36357e-26	PON1	Serum paraoxonase/arylesterase 1	57.8979	1.57898	D180	D1
D180 / D1	P02749	3.64301e-77	APOH	Beta-2-glycoprotein 1	55.5082	1.55508	D180	D1
D180 / D1	P80370	3.30691e-07	DLK1	Protein delta homolog 1	53.8506	1.53851	D180	D1
D180 / D1	P06396	3.12435e-73	GSN	Gelsolin	51.5791	1.51579	D180	D1
D180 / D1	P04278	7.56019e-44	SHBG	Sex hormone-binding globulin	51.1516	1.51152	D180	D1
D180 / D1	Q9UK55	5.50051e-44	SERPINA10	Protein Z-dependent protease inhibitor	-33.6847	0.663153	D180	D1
D180 / D1	Q9UEW3	2.00324e-19	MARCO	Macrophage receptor MARCO	-34.0135	0.659865	D180	D1
D180 / D1	Q9BXR6	6.75563e-19	CFHR5	Complement factor H-related protein 5	-34.1304	0.658696	D180	D1
D180 / D1	P01602	0.0169021	IGKV1D-13;IGKV1-13	Immunoglobulin kappa variable 1-5	-34.3716	0.656284	D180	D1
D180 / D1	P16930	1.02069e-09	FAH	Fumarylacetoacetase	-34.5414	0.654586	D180	D1
D180 / D1	Q9NZ08	2.91889e-17	ERAP1	Endoplasmic reticulum aminopeptidase 1	-34.6088	0.653912	D180	D1
D180 / D1	Q13201	5.50498e-36	MMRN1	Multimerin-1	-34.8236	0.651764	D180	D1
D180 / D1	P17174	3.78067e-18	GOT1	Aspartate aminotransferase, cytoplasmic	-34.8443	0.651557	D180	D1
D180 / D1	Q9HD89	5.49727e-10	RETN	Resistin	-35.5238	0.644762	D180	D1
D180 / D1	Q9H299	6.78589e-13	SH3BGRL3	SH3 domain-binding glutamic acid-rich-like protein 3	-36.4081	0.635919	D180	D1
D180 / D1	P15151	1.12229e-16	PVR	Poliovirus receptor	-36.5068	0.634932	D180	D1
D180 / D1	P04275	5.48424e-71	VWF	von Willebrand factor	-36.9902	0.630098	D180	D1
D180 / D1	P02743	1.03045e-29	APCS	Serum amyloid P-component	-37.0988	0.629012	D180	D1
D180 / D1	P63104	0.0199327	YWHAZ	14-3-3 protein zeta/delta	-37.2303	0.627697	D180	D1
D180 / D1	P40197	2.05573e-13	GP5	Platelet glycoprotein V	-37.4081	0.625919	D180	D1
D180 / D1	P35542	2.2436e-31	SAA4	Serum amyloid A-4 protein	-37.6043	0.623957	D180	D1
D180 / D1	P00918	6.88792e-10	CA2	Carbonic anhydrase 2	-37.6112	0.623888	D180	D1
D180 / D1	P07339	1.10285e-15	CTSD	Cathepsin D	-37.6899	0.623101	D180	D1
D180 / D1	P07737	1.90138e-07	PFN1	Profilin-1	-37.8996	0.621004	D180	D1
D180 / D1	Q86SQ4	1.65475e-43	ADGRG6	Adhesion G-protein coupled receptor G6	-38.25	0.6175	D180	D1
D180 / D1	Q04760	2.29952e-09	GLO1	Lactoylglutathione lyase	-38.5665	0.614335	D180	D1
D180 / D1	P27797	2.77014e-26	CALR	Calreticulin	-38.857	0.61143	D180	D1
D180 / D1	P61769	1.1567e-37	B2M	Beta-2-microglobulin	-39.0269	0.609731	D180	D1
D180 / D1	P37840	0.000172966	SNCA	Alpha-synuclein	-39.1729	0.608271	D180	D1
D180 / D1	P05155	1.61814e-73	SERPING1	Plasma protease C1 inhibitor	-39.5712	0.604288	D180	D1
D180 / D1	Q9UBX5	2.71007e-36	FBLN5	Fibulin-5	-39.6331	0.603669	D180	D1
D180 / D1	P19022	1.5478e-21	CDH2	Cadherin-2	-39.8471	0.601529	D180	D1
D180 / D1	P11226	1.60327e-24	MBL2	Mannose-binding protein C	-40.2203	0.597797	D180	D1
D180 / D1	Q14508	3.55606e-21	WFDC2	WAP four-disulfide core domain protein 2	-40.813	0.59187	D180	D1
D180 / D1	P36222	3.78089e-11	CHI3L1	Chitinase-3-like protein 1	-40.9192	0.590808	D180	D1
D180 / D1	Q92820	1.67085e-21	GGH	Gamma-glutamyl hydrolase	-41.1132	0.588868	D180	D1
D180 / D1	P11142	3.15103e-07	HSPA8	Heat shock cognate 71 kDa protein	-41.5703	0.584297	D180	D1
D180 / D1	P19652	3.8337e-21	ORM2	Alpha-1-acid glycoprotein 2	-42.6926	0.573074	D180	D1
D180 / D1	P00915	2.95695e-06	CA1	Carbonic anhydrase 1	-42.7285	0.572715	D180	D1
D180 / D1	P09486	0.00413582	SPARC	SPARC	-42.8715	0.571285	D180	D1
D180 / D1	P19320	1.77217e-27	VCAM1	Vascular cell adhesion protein 1	-43.0951	0.569049	D180	D1
D180 / D1	P08571	7.63114e-50	CD14	Monocyte differentiation antigen CD14	-43.5362	0.564638	D180	D1
D180 / D1	P04083	0.014287	ANXA1	Annexin A1	-43.6621	0.563379	D180	D1
D180 / D1	P02679	7.61055e-70	FGG	Fibrinogen gamma chain	-43.7961	0.562039	D180	D1
D180 / D1	P07195	1.1628e-58	LDHB	L-lactate dehydrogenase B chain	-43.8457	0.561543	D180	D1
D180 / D1	P10599	2.32528e-13	TXN	Thioredoxin	-44.0504	0.559496	D180	D1
D180 / D1	P01009	8.3494e-48	SERPINA1	Alpha-1-antitrypsin	-44.1862	0.558138	D180	D1
D180 / D1	P04792	3.49011e-10	HSPB1	Heat shock protein beta-1	-44.2753	0.557247	D180	D1
D180 / D1	P02671	1.25057e-54	FGA	Fibrinogen alpha chain	-44.2772	0.557228	D180	D1
D180 / D1	P02730	1.41298e-08	SLC4A1	Band 3 anion transport protein	-44.4809	0.555191	D180	D1
D180 / D1	P14780	2.61663e-07	MMP9	Matrix metalloproteinase-9	-44.9865	0.550135	D180	D1
D180 / D1	P27105	4.61512e-07	STOM	Erythrocyte band 7 integral membrane protein	-45.0354	0.549646	D180	D1
D180 / D1	P05062	0.000386777	ALDOB	Fructose-bisphosphate aldolase B	-45.1334	0.548666	D180	D1
D180 / D1	P18065	2.14626e-50	IGFBP2	Insulin-like growth factor-binding protein 2	-46.0147	0.539853	D180	D1
D180 / D1	Q5T5C0	4.99923e-26	STXBP5	Syntaxin-binding protein 5	-47.0761	0.529239	D180	D1
D180 / D1	Q06830	1.20184e-17	PRDX1	Peroxiredoxin-1	-47.4847	0.525153	D180	D1
D180 / D1	P30041	1.68691e-06	PRDX6	Peroxiredoxin-6	-48.1003	0.518997	D180	D1
D180 / D1	P00491	3.18231e-07	PNP	Purine nucleoside phosphorylase	-48.1915	0.518085	D180	D1
D180 / D1	P09603	1.79364e-21	CSF1	Macrophage colony-stimulating factor 1	-48.418	0.51582	D180	D1
D180 / D1	P04040	1.61217e-37	CAT	Catalase	-48.7402	0.512598	D180	D1
D180 / D1	P06733	1.18935e-29	ENO1	Alpha-enolase	-48.8069	0.511931	D180	D1
D180 / D1	P01033	2.18168e-62	TIMP1	Metalloproteinase inhibitor 1	-49.7216	0.502784	D180	D1
D180 / D1	P02776	4.99321e-15	PF4	Platelet factor 4	-50.4732	0.495268	D180	D1
D180 / D1	P32119	1.18115e-07	PRDX2	Peroxiredoxin-2	-50.6528	0.493472	D180	D1
D180 / D1	P26038	6.44062e-09	MSN	Moesin	-50.8889	0.491111	D180	D1
D180 / D1	P18669	1.2639e-06	PGAM1	Phosphoglycerate mutase 1	-51.4044	0.485956	D180	D1
D180 / D1	P04632	5.56433e-18	CAPNS1	Calpain small subunit 1	-51.4339	0.485661	D180	D1
D180 / D1	Q86UD1	3.37165e-42	OAF	Out at first protein homolog	-51.5352	0.484648	D180	D1
D180 / D1	P24821	0.00974346	TNC	Tenascin	-52.0074	0.479926	D180	D1
D180 / D1	P30043	3.50616e-06	BLVRB	Flavin reductase (NADPH)	-52.2344	0.477656	D180	D1
D180 / D1	Q08380	1.34464e-70	LGALS3BP	Galectin-3-binding protein	-52.2549	0.477451	D180	D1
D180 / D1	P02775	7.04768e-40	PPBP	Platelet basic protein	-52.4103	0.475897	D180	D1
D180 / D1	P07996	2.61487e-48	THBS1	Thrombospondin-1	-53.4199	0.465801	D180	D1
D180 / D1	P52566	1.98487e-14	ARHGDIB	Rho GDP-dissociation inhibitor 2	-53.4212	0.465788	D180	D1
D180 / D1	P34932	1.3038e-11	HSPA4	Heat shock 70 kDa protein 4	-53.9522	0.460478	D180	D1
D180 / D1	P78417	5.40516e-33	GSTO1	Glutathione S-transferase omega-1	-54.2835	0.457165	D180	D1
D180 / D1	Q13228	6.45134e-10	SELENBP1	Selenium-binding protein 1	-54.4355	0.455645	D180	D1
D180 / D1	P02750	6.63316e-79	LRG1	Leucine-rich alpha-2-glycoprotein	-54.7872	0.452128	D180	D1
D180 / D1	O75874	7.868e-20	IDH1	Isocitrate dehydrogenase [NADP] cytoplasmic	-54.9024	0.450976	D180	D1
D180 / D1	P26572	5.41645e-39	MGAT1	Alpha-1,3-mannosyl-glycoprotein 2-beta-N-acetylglucosaminyltransferase	-55.1127	0.448873	D180	D1
D180 / D1	P60174	4.87519e-26	TPI1	Triosephosphate isomerase	-55.2279	0.447721	D180	D1
D180 / D1	P07738	6.06765e-15	BPGM	Bisphosphoglycerate mutase	-55.5133	0.444867	D180	D1
D180 / D1	P00558	1.84947e-29	PGK1	Phosphoglycerate kinase 1	-56.002	0.43998	D180	D1
D180 / D1	P14174	4.44767e-24	MIF	Macrophage migration inhibitory factor	-57.352	0.42648	D180	D1
D180 / D1	Q06033	1.01153e-86	ITIH3	Inter-alpha-trypsin inhibitor heavy chain H3	-57.8119	0.421881	D180	D1
D180 / D1	P13716	2.1344e-06	ALAD	Delta-aminolevulinic acid dehydratase	-57.8529	0.421471	D180	D1
D180 / D1	Q02985	0.010466	CFHR3	Complement factor H-related protein 3	-58.349	0.41651	D180	D1
D180 / D1	P02042	7.22282e-14	HBD	Hemoglobin subunit delta	-59.3739	0.406261	D180	D1
D180 / D1	P02763	1.07333e-49	ORM1	Alpha-1-acid glycoprotein 1	-59.5013	0.404987	D180	D1
D180 / D1	P10124	3.52499e-20	SRGN	Serglycin	-59.6292	0.403708	D180	D1
D180 / D1	P07451	8.13403e-05	CA3	Carbonic anhydrase 3	-59.7586	0.402414	D180	D1
D180 / D1	P68871	6.1061e-36	HBB	Hemoglobin subunit beta	-60.1562	0.398438	D180	D1
D180 / D1	P14543	6.6956e-45	NID1	Nidogen-1	-60.5084	0.394916	D180	D1
D180 / D1	Q9H257	0.0272087	CARD9	Caspase recruitment domain-containing protein 9	-60.8695	0.391305	D180	D1
D180 / D1	P02748	3.43471e-101	C9	Complement component C9	-61.5438	0.384562	D180	D1
D180 / D1	P69905	1.66146e-38	HBA1	Hemoglobin subunit alpha	-62.215	0.37785	D180	D1
D180 / D1	P18428	7.56763e-11	LBP	Lipopolysaccharide-binding protein	-62.6076	0.373924	D180	D1
D180 / D1	P08238	3.68015e-24	HSP90AB1	Heat shock protein HSP 90-beta	-62.9069	0.370931	D180	D1
D180 / D1	P01011	1.11411e-73	SERPINA3	Alpha-1-antichymotrypsin	-63.6711	0.363289	D180	D1
D180 / D1	P31949	4.0164e-32	S100A11	Protein S100-A11	-64.132	0.35868	D180	D1
D180 / D1	P08107	0.00142638	HSPA1A;HSPA1B	Heat shock 70 kDa protein 1	-64.4298	0.355702	D180	D1
D180 / D1	P00738	2.84163e-138	HP	Haptoglobin	-65.283	0.34717	D180	D1
D180 / D1	P0DOY3	1.27243e-07	IGLC3	Immunoglobulin lambda constant 3	-66.4439	0.335561	D180	D1
D180 / D1	P04406	4.81341e-33	GAPDH	Glyceraldehyde-3-phosphate dehydrogenase	-66.4888	0.335112	D180	D1
D180 / D1	P05164	2.26166e-45	MPO	Myeloperoxidase	-66.5216	0.334784	D180	D1
D180 / D1	P00338	0.000423861	LDHA	L-lactate dehydrogenase A chain	-67.0395	0.329605	D180	D1
D180 / D1	Q04721	0.000767512	NOTCH2	Neurogenic locus notch homolog protein 2	-67.3539	0.326461	D180	D1
D180 / D1	P07988	1.82815e-27	SFTPB	Pulmonary surfactant-associated protein B	-67.4871	0.325129	D180	D1
D180 / D1	Q8N6C8	8.58703e-107	LILRA3	Leukocyte immunoglobulin-like receptor subfamily A member 3	-69.0182	0.309818	D180	D1
D180 / D1	P29401	6.58862e-42	TKT	Transketolase	-71.8572	0.281428	D180	D1
D180 / D1	P06744	2.04817e-41	GPI	Glucose-6-phosphate isomerase	-74.9274	0.250726	D180	D1
D180 / D1	P06702	8.34023e-84	S100A9	Protein S100-A9	-85.5321	0.144679	D180	D1
D180 / D1	P05109	9.0565e-47	S100A8	Protein S100-A8	-88.7689	0.112311	D180	D1
D180 / D1	Q08830	9.88065e-53	FGL1	Fibrinogen-like protein 1	-89.8495	0.101505	D180	D1
D180 / D1	P02741	1.53202e-118	CRP	C-reactive protein	-93.5302	0.0646978	D180	D1
D180 / D1	P0DJI8	1.03863e-48	SAA1	Serum amyloid A-1 protein	-94.8449	0.0515506	D180	D1
D180 / D1	P0DJI9	1.22723e-60	SAA2	Serum amyloid A-2 protein	-96.882	0.0311796	D180	D1
D180 / D1	P18206	0.0148528	VCL	Vinculin	-99.9973	2.7227e-05	D180	D1
